# Supplementary material for: Lipopolysaccharide enhances ADAR2 which drives Hirschsprung's disease by impairing miR‐142‐3p biogenesis
Source: J Cell Mol Med. 2018 Jun 29;22(9):4045–55. doi: 10.1111/jcmm.13652 (PMC6111854; doi:10.1111/jcmm.13652)
Supplement: Supplementary file 3 [file JCMM-22-4045-s003.xlsx]

## Sheet: HSCR
	case-stenotic	control	ΔCt-case-stenotic	ΔCt-control	ΔΔct-case-stenotic	ΔΔct-control	case-stenotic/control
hsa-miR-31	26.103	19.315	14.895	8.522	0.0328215	2.72033	0.0120652
hsa-miR-31*	31.193	24.363	19.408	13.161	0.00143751	0.10918	0.0131664
hsa-miR-509-5p	35.252	28.973	24.044	18.18	5.78142e-05	0.00336724	0.0171696
hsa-miR-508-3p	36.361	30.794	25.153	20.001	2.68036e-05	0.000953014	0.0281251
hsa-miR-215	23.333	18.007	12.125	7.214	0.223878	6.7355	0.0332385
hsa-miR-548d-5p	35.27	31.039	24.062	20.246	5.70974e-05	0.000804168	0.0710018
hsa-miR-200c*	35.585	31.357	23.8	20.155	6.84678e-05	0.000856526	0.0799366
hsa-miR-617	34.305	30.462	22.52	19.26	0.000166266	0.0015928	0.104386
hsa-miR-150	19.108	15.51	7.9	4.717	4.18662	38.0226	0.110109
hsa-miR-485-3p	35.393	32.019	24.185	21.226	5.24312e-05	0.000407697	0.128603
hsa-miR-7-2*	35.852	32.313	24.067	21.111	5.68998e-05	0.000441525	0.128871
hsa-miR-383	29.559	26.246	18.351	15.453	0.00299088	0.0222938	0.134158
hsa-miR-147	35.042	31.814	23.834	21.021	6.6873e-05	0.000469947	0.142299
hsa-miR-194*	31.074	27.696	19.289	16.494	0.00156111	0.0108346	0.144086
hsa-miR-518f	36.964	33.781	25.756	22.988	1.7647e-05	0.000120205	0.146808
hsa-miR-206	33.311	29.987	21.526	18.785	0.000331153	0.00221387	0.149581
hsa-miR-519d	32.983	29.852	21.775	19.059	0.000278658	0.00183092	0.152196
hsa-miR-194	19.791	16.713	8.583	5.92	2.60771	16.5159	0.157891
hsa-miR-548b-5p	32.744	29.682	21.536	18.889	0.000328865	0.00205989	0.159652
hsa-miR-939	31.692	28.468	19.907	17.266	0.00101718	0.00634477	0.160317
hsa-miR-192	18.254	15.492	7.046	4.699	7.56733	38.4999	0.196554
hsa-let-7g*	35.638	32.758	23.853	21.556	6.59981e-05	0.000324338	0.203486
hsa-miR-1303	34.463	31.596	22.678	20.394	0.000149019	0.000725762	0.205328
hsa-miR-1275	30.944	28.12	19.159	16.918	0.00170831	0.0080756	0.21154
hsa-miR-543	32.6	29.786	20.815	18.584	0.000542077	0.00254483	0.213011
hsa-miR-369-3p	33.997	31.408	22.789	20.615	0.000137984	0.000622682	0.221595
hsa-miR-187	27.575	25.013	16.367	14.22	0.0118316	0.0524027	0.225782
hsa-miR-142-5p	26.859	24.375	15.651	13.582	0.0194348	0.0815475	0.238325
hsa-miR-625	29.114	26.686	17.906	15.893	0.00407152	0.0164335	0.247757
hsa-miR-141	23.369	20.954	12.161	10.161	0.218361	0.873442	0.25
hsa-miR-758	32.675	30.261	21.467	19.468	0.000344976	0.00137895	0.250173
hsa-miR-517a	33.023	30.635	21.815	19.842	0.000271038	0.00106405	0.254723
hsa-miR-483-3p	33.598	31.044	21.813	19.842	0.000271414	0.00106405	0.255076
hsa-miR-142-3p	20.418	18.037	9.21	7.244	1.68855	6.59688	0.255962
hsa-miR-548c-5p	32.336	29.974	21.128	19.181	0.000436353	0.00168246	0.259355
hsa-miR-518b	34.397	32.06	23.189	21.267	0.000104572	0.000396274	0.263888
hsa-miR-34b	34.753	32.274	22.968	21.072	0.000121883	0.000453624	0.268687
hsa-miR-589	34.602	32.238	22.817	21.036	0.000135331	0.000465086	0.290982
hsa-miR-572	31.629	29.324	19.844	18.122	0.00106258	0.00350537	0.303128
hsa-miR-449b	33.731	31.594	22.523	20.801	0.000165921	0.000547363	0.303128
hsa-miR-192*	26.901	24.627	15.116	13.425	0.0281599	0.0909227	0.309712
hsa-miR-650	26.639	24.37	14.854	13.168	0.0337676	0.108652	0.310787
hsa-miR-1290	27.347	25.104	15.562	13.902	0.0206715	0.0653252	0.316439
hsa-miR-520b	38.904	36.837	27.696	26.044	4.5991e-06	1.44536e-05	0.318199
hsa-miR-21*	29.403	27.203	17.618	16.001	0.00497111	0.0152482	0.326013
hsa-miR-147b	30.069	31.245	18.861	20.452	0.00210026	0.000697163	3.01258
hsa-let-7f	25.707	26.907	14.499	16.114	0.0431883	0.0140995	3.06312
hsa-miR-337-3p	32.912	33.947	21.127	22.745	0.000436656	0.000142257	3.06949
hsa-miR-483-5p	19.637	20.852	8.429	10.059	2.90147	0.937431	3.09513
hsa-miR-766	25.138	26.197	13.353	14.995	0.0955755	0.0306235	3.12098
hsa-miR-361-3p	29.96	31.036	18.175	19.834	0.00337893	0.00106997	3.15798
hsa-miR-744*	29.967	31.089	18.182	19.887	0.00336258	0.00103137	3.26029
hsa-miR-24-2*	30.048	31.182	18.263	19.98	0.00317899	0.000966987	3.28752
hsa-miR-378	30.228	31.369	18.443	20.167	0.0028061	0.000849431	3.30351
hsa-miR-145	15.281	16.619	4.073	5.826	59.4162	17.6278	3.37059
hsa-miR-133a	16.018	17.383	4.81	6.59	35.6489	10.3804	3.43426
hsa-miR-550	34.031	35.234	22.246	24.032	0.000201042	5.82971e-05	3.44857
hsa-miR-23b	23.21	24.612	12.002	13.819	0.243802	0.0691937	3.52348
hsa-let-7i*	30.452	31.689	18.667	20.487	0.00240255	0.000680454	3.53081
hsa-miR-1	22.621	24.071	11.413	13.278	0.366728	0.100675	3.64268
hsa-miR-99a*	26.878	28.203	15.093	17.001	0.0286124	0.00762411	3.75288
hsa-miR-133b	23.424	24.957	12.216	14.164	0.210193	0.0544767	3.85839
hsa-miR-377*	33.119	34.549	21.334	23.347	0.000378291	9.37244e-05	4.03621
hsa-miR-938	31.488	33.133	19.703	21.931	0.00117167	0.000250099	4.68484
hsa-miR-24-1*	30.752	32.486	18.967	21.284	0.00195148	0.000391631	4.98295
hsa-miR-888	33.47	35.468	22.262	24.675	0.000198825	3.73323e-05	5.32581
hsa-miR-652	27.863	29.984	16.655	19.191	0.00969048	0.00167083	5.79979
hsa-miR-490-3p	28.342	30.476	17.134	19.683	0.00695268	0.00118803	5.85228
hsa-miR-575	36.438	38.464	24.653	27.262	3.7906e-05	6.21327e-06	6.10081
hsa-miR-545*	31.967	34.19	20.182	22.988	0.000840645	0.000120205	6.99343
hsa-miR-492	31.038	33.497	19.83	22.704	0.00107294	0.000146357	7.33095
hsa-miR-887	27.853	30.427	16.645	19.634	0.00975789	0.00122907	7.93923
hsa-miR-885-5p	30.11	33.081	18.902	22.288	0.00204141	0.000195274	10.4541
hsa-miR-26a-2*	35.179	38.038	23.394	26.836	9.07203e-05	8.34755e-06	10.8679
hsa-let-7a*	35.444	38.407	23.659	27.205	7.54973e-05	6.46367e-06	11.6803
hsa-miR-34b	32.739	36.2	20.954	24.998	0.000492286	2.98437e-05	16.4955
hsa-let-7f-2*	34.42	38.215	22.635	27.013	0.000153527	7.38375e-06	20.7926
hsa-miR-20b*	33.414	37.309	21.629	26.107	0.000308335	1.3836e-05	22.285

## Sheet: CELL
miR	ADAR2	ADAR2 E/A	siADAR2	log2(ratio) of ADAR2 vs ADAR2 E/A	log2(ratio) of siADAR2 vs ADAR2
hsa-let-7d	0	18813	13703	-14.1995	13.7423
hsa-mir-10b	0	11101	559	-13.4385	9.12928
hsa-mir-130a	0	6813	5723	-12.7343	12.4828
hsa-mir-335	0	4896	3820	-12.2577	11.8997
hsa-mir-30c-2*	0	2602	2112	-11.5875	11.7901
hsa-mir-17	0	2197	2063	-11.346	11.0451
hsa-let-7a-3	0	1495	766	-11.102	11.0112
hsa-mir-30d*	0	1202	998	-10.5469	9.58308
hsa-mir-28	0	853	1516	-10.2324	9.96434
hsa-mir-296*	0	387	512	-9.73809	10.567
hsa-mir-204	0	332	2095	-8.69769	8.89873
hsa-mir-93*	0	317	184	-8.59991	9.00282
hsa-mir-222*	1	6154	7082	-8.37938	11.0334
hsa-mir-125b-2*	23	9964	11454	-8.31288	7.53138
hsa-mir-484	25	6661	5532	-8.0013	7.73341
hsa-mir-574*	2	422	570	-7.13955	7.57238
hsa-mir-455	2	385	1158	-7.00749	8.5937
hsa-mir-142*	2	246	24	-6.3634	3.05889
hsa-mir-155	10	774	10	-6.13862	0
hsa-mir-142	50	963	141	-4.24046	1.47732
hsa-mir-383	250	1590	984	-2.66417	1.97244
hsa-mir-424	81	432	560	-2.40067	2.7743
hsa-mir-335*	5296	14463	5463	-1.44922	0.044782
hsa-mir-887	360	976	440	-1.43636	0.28878
hsa-mir-143	61575	159453	81440	-1.3727	0.403387
hsa-mir-301a	1334	3189	1729	-1.25672	0.373932
hsa-mir-99b*	413	987	464	-1.25488	0.1676
hsa-mir-584	645	1452	1153	-1.16943	0.837037
hsa-mir-582*	76	167	174	-1.12553	1.18442
hsa-mir-454	576	1255	660	-1.12219	0.196079
hsa-mir-106b	983	2114	1059	-1.10393	0.107334
hsa-mir-138-2	116	247	137	-1.08383	0.23816
hsa-mir-25	29424	58238	35063	-0.984943	0.252948
hsa-mir-106b*	1842	3603	2089	-0.967543	0.181447
hsa-mir-454*	341	664	416	-0.959358	0.286051
hsa-mir-450b	266	504	388	-0.919444	0.54293
hsa-mir-17*	240	454	451	-0.916833	0.90729
hsa-mir-340	362	674	453	-0.894918	0.322723
hsa-let-7e	30846	56890	36482	-0.88307	0.242094
hsa-mir-18a	121	223	164	-0.876618	0.435585
hsa-mir-29a	33734	59096	49119	-0.808839	0.542064
hsa-mir-138-1	141	240	173	-0.763142	0.293196
hsa-mir-145	134	227	147	-0.756074	0.132638
hsa-mir-34a	503	837	591	-0.733527	0.232173
hsa-mir-30d	422	692	471	-0.713123	0.591055
hsa-mir-21	919239	1506954	1384694	-0.712198	0.158129
hsa-mir-29b-1*	112	182	142	-0.695521	0.339692
hsa-mir-183	3607	5745	4105	-0.671359	0.186534
hsa-mir-20a	809	1270	1060	-0.64997	0.389431
hsa-mir-21*	53970	84276	106392	-0.642955	0.979147
hsa-mir-125a*	555	856	582	-0.62421	0.068411
hsa-mir-138-1*	4460	6714	5063	-0.59002	0.18291
hsa-mir-26b*	306	457	440	-0.577109	0.52254
hsa-mir-222	277271	410972	348219	-0.567742	0.328697
hsa-mir-19a	494	731	661	-0.564415	0.419403
hsa-mir-25*	1004	1468	1369	-0.547639	0.44698
hsa-mir-769	6339	9225	6433	-0.541222	0.0212331
hsa-mir-148b*	958	1370	1041	-0.515626	0.119753
hsa-mir-30a	1936	2754	2667	-0.508228	0.461935
hsa-mir-30a*	9650	13716	13235	-0.507215	0.455717
hsa-mir-27b*	1404	987	1276	0.507987	-0.137812
hsa-mir-181c	2922	1979	2475	0.561949	-0.239439
hsa-mir-23b	2436	1596	2103	0.609742	-0.211972
hsa-mir-767	3493	2204	3014	0.664101	-0.212722
hsa-mir-148a*	599	359	577	0.736966	-0.053893
hsa-mir-99a*	710	373	549	0.926811	-0.370418
hsa-mir-146b	12692	6639	10948	0.934778	-0.213234
hsa-mir-181c*	1216	628	951	0.952197	-0.354296
hsa-mir-1296	324	165	253	0.969256	-0.355611
hsa-mir-195	143	71	128	1	-0.158698
hsa-mir-455*	401	156	381	1.35643	-0.0736229
hsa-mir-200b	172	35	89	2.2647	-0.942775
hsa-mir-342*	442	70	71	2.64142	-2.62124
hsa-mir-199b	970	67	616	3.83586	-0.654201
hsa-mir-1285-1	585	11	2	5.60979	-7.60979
hsa-mir-3129*	4010	20	26	7.57743	-7.21486
hsa-mir-590	884	2	8	8.20457	-6.61961
hsa-mir-548s	11559	8	22	8.30834	-8.30834
hsa-mir-429	5321	2	7	8.69697	-8.69697
hsa-mir-519a-2*	316	0	0	8.99152	-8.99152
hsa-mir-1250	414	0	0	9.42626	-9.42626
hsa-mir-4303*	508	0	0	9.81218	-9.81218
hsa-mir-365-1	687	0	0	9.84235	-9.84235
hsa-mir-1181*	898	0	0	10.2562	-10.2562
hsa-mir-520a	917	0	0	10.3264	-10.3264
hsa-mir-3145*	1222	0	0	10.3269	-8.97329
hsa-mir-4297	1283	0	0	10.6366	-10.6366
hsa-mir-3130-3	1591	0	0	10.7928	-9.37775
hsa-mir-4311	3901	0	0	11.93	-11.93
hsa-mir-103-2	4334	0	0	12.0818	-12.0818
hsa-mir-520c	14093	0	0	13.7828	-13.7828
